# Supplementary material for: Eco-Friendly Functionalization of Ynals with Thiols under Mild Conditions
Source: Int J Mol Sci. 2024 Aug 24;25(17):9201. doi: 10.3390/ijms25179201 (PMC11395323; doi:10.3390/ijms25179201)
Supplement: Supplementary file 1 [file ijms-25-09201-s001.zip]

Archive with 1 entries (1 files):
- ijms-3152404-supplementary.pdf
